# Supplementary material for: Association of Meconium-Stained Amniotic Fluid and Histological Chorioamnionitis with Fetal Inflammatory Response in Preterm Deliveries
Source: Children (Basel). 2025 Apr 7;12(4):477. doi: 10.3390/children12040477 (PMC12025836; doi:10.3390/children12040477)
Supplement: Supplementary file 1 [file children-12-00477-s001.zip]

Archive with 1 entries (1 files):
- children-3496973-supplementary.pdf
